# Supplementary material for: Binding of Ca2+ Ions to Alkylbenzene Sulfonates: Micelle Formation, Second Critical Concentration and Precipitation
Source: Materials (Basel). 2023 Jan 4;16(2):494. doi: 10.3390/ma16020494 (PMC9864979; doi:10.3390/ma16020494)
Supplement: Supplementary file 1 [file materials-16-00494-s001.zip]

Archive with 1 entries (1 files):
- materials-2065398-supplementary.pdf
